# Supplementary material for: Isolation and Characterization of Novel Escherichia coli O157:H7 Phage SPEC13 as a Therapeutic Agent for E. coli Infections In Vitro and In Vivo
Source: Biomedicines. 2024 Sep 6;12(9):2036. doi: 10.3390/biomedicines12092036 (PMC11428821; doi:10.3390/biomedicines12092036)
Supplement: Supplementary file 1 [file biomedicines-12-02036-s001.zip]

Archive with 1 entries (1 files):
- biomedicines-3126525-supplementary.pdf
